# Supplementary material for: Influence of Ethanol as a Preservative in Topical Formulation on the Dermal Penetration Efficacy of Active Compounds in Healthy and Barrier-Disrupted Skin
Source: Pharmaceutics. 2025 Feb 4;17(2):196. doi: 10.3390/pharmaceutics17020196 (PMC11858868; doi:10.3390/pharmaceutics17020196)
Supplement: Supplementary file 1 [file pharmaceutics-17-00196-s001.zip]

Archive with 1 entries (1 files):
- pharmaceutics-3399022-supplementary.pdf
